# Supplementary material for: Trace Elements Analysis of Tunisian and European Extra Virgin Olive Oils by ICP-MS and Chemometrics for Geographical Discrimination
Source: Foods. 2021 Dec 29;11(1):82. doi: 10.3390/foods11010082 (PMC8750534; doi:10.3390/foods11010082)
Supplement: Supplementary file 1 [file foods-11-00082-s001.zip]

Archive with 1 entries (1 files):
- foods-1519021-supplementary.pdf
